# Supplementary material for: Score-Driven Modeling of Spatio-Temporal Data
Source: J Am Stat Assoc. 2021 Oct 4;118(542):1066–77. doi: 10.1080/01621459.2021.1970571 (PMC7614622; doi:10.1080/01621459.2021.1970571)
Supplement: Supplemental Material [file UASA_A_1970571_SM6649.zip]

Archive with 1 entries (1 files):
- GLPD_supplementary_materials.zip
